# Supplementary material for: Lysine methylation of FEN1 by SET7 is essential for its cellular response to replicative stress
Source: Oncotarget. 2017 May 22;8(39):64918–31. doi: 10.18632/oncotarget.18070 (PMC5630301; doi:10.18632/oncotarget.18070)
Supplement: Supplementary file 2 [file oncotarget-08-64918-s002.xlsx]

## Sheet: Sheet1
Protein	Peptide no	Position of K	Peptide Sequence	Set7 Hits
XPC	1	20	GRELRSQKSKAKSKA	GRELRSQKSKAKSKA
		50	PKKSLLSKVSQGKRK	PKKSLLSKVSQGKRK
		161	SRSLLPVKPVEIEIE
		259	YYLSNLVKWFIGTFT
	5	325	SLQPIPLKSATAKGK	SLQPIPLKSATAKGK
		332	KSATAKGKKPSKERL	KSATAKGKKPSKERL
		431	VASRVSYKEESGSDE
		477	APAPQRTKAGSKSAS	APAPQRTKAGSKSAS
		481	QRTKAGSKSASRTHR
	10	493	THRGSHRKDPSLPVA
		508	SSSSSSSKRGKKMCS	SSSSSSSKRGKKMCS
		511	SSSSKRGKKMCSDGE
		519	KMCSDGEKAEKRSIA
		835	EQAVIERKEKEKKEK
	15	921	QKLKGGPKKTKREKK	QKLKGGPKKTKREKK
XPD		228	VSKELARKAVVVFDE	VSKELARKAVVVFDE
		634	YTQSRILKARLEYLR
XPF		460	FRKEDSSKRIRKSHK	FRKEDSSKRIRKSHK
		481	NKERASTKERTLKKK	NKERASTKERTLKKK
	20	500	TLTQMVGKPEELEEE
		601	YRASRPGKPLRVYFL
XPG		84	DGDAPLLKKQTLVKR	DGDAPLLKKQTLVKR
		95	LVKRRQRKDLASSDS
		392	PRTLSAIKRALDDDE
	25	636	QDLISIPKAVEPMEI
		945	KPVVDDSKGSFLWGK	KPVVDDSKGSFLWGK
		1079	RKRLSDSKGKNTCGG
		1134	SDSQNSVKEAPVKNG	SDSQNSVKEAPVKNG
		1139	SVKEAPVKNGGATTS
	30	1171	TARSVFGKKRRKLRR
		1175	VFGKKRRKLRRARGR
CSA		232	TLDQHNGKKSQAVES
		233	LDQHNGKKSQAVESA
CSB		292	RKKQGCNKRAARKAP	RKKQGCNKRAARKAP
	35	297	CNKRAARKAPAPVTP
		317	NKNKPNKKARVLSKK	NKNKPNKKARVLSKK
		324	KARVLSKKEERLKKH	KARVLSKKEERLKKH
		448	EGGGGGRKVGRYRDD
		476	NKLRLQDKEKRLKLE
FEN1	40	8	MGIQGLAKLIADVAP
		171	AALVKAGKVYAAATE
		356	SLSSAKRKEPEPKGS
		361	KRKEPEPKGSTKKKA	KRKEPEPKGSTKKKA
		375	AKTGAAGKFKRGK	AKTGAAGKFKRGK
ATR	45	245	EYGSPKIKSLAISFL
		430	NSDGISPKRRRLSSS
		526	DCQHKSKKKPSVVIT	DCQHKSKKKPSVVIT
		881	GDIGRAAKGDLVPFA
		899	LLHCLLSKSASVSGA
	50	1290	TTLQLSMKAIQHENV
		1467	TRYKSSQKSTDWSGV
		1475	STDWSGVKKPIYLSK	STDWSGVKKPIYLSK
		1595	LTQWARHKFQALKAE
		1796	NYLAADGKSTTWSVR
	55	2413	LRQCMLPKSAALSEK
ATM		331	SHIGSRGKYSSGFRN
		573	VNRSFSLKESIMKWL
		1066	AILNVMGKDFPVNEV
		1109	GDSSRLLKALPLKLQ	GDSSRLLKALPLKLQ
	60	1196	LVKKVLEKVSETFGY
		1330	KSENLLGKQIDHLFI
		1772	QPFRTSRKKFLEVPR
		1992	TISSLSEKSKEETGI
		2266	SILARTFKNTQLPER
	65	2331	AANNPSLKLTYTECL
		2418	ENKQALLKRAKEEVG
		2585	ARRSRITKNVPKQSS
		2700	AGGVNLPKIIDCVGS
		2811	KMMEVQKKSFEEKYE
ATRIP	70	10	GTSAPGSKRRSEPPA
		122	EVLQAQYKELKEKMK	EVLQAQYKELKEKMK
		177	KTQALSDKEKEFSKK	KTQALSDKEKEFSKK
		227	VSHVSPRKNPSVVIK	VSHVSPRKNPSVVIK
DNA-PK		379	PCKVINAKDVDFMYV
	75	1311	HDIIAAEKCFGTGAA
		2003	VPMERKKKYIEIRKE
		2102	APLTALVKHMHRSLG
		3147	EFISFISKQGNLSSQ
		3248	KMIDSARKQNNFSLA
	80	3543	SSESYSFKDTSTGHK	SSESYSFKDTSTGHK
		3736	MASLRRPKRIIIRGH
KU80		129	TIGKKFEKRHIEIFT
		155	DIIIHSLKKCDISLQ
		273	SILQERVKKTWTVVD
	85	332	KVDEEQMKYKSEGKC
53BP1		990	DKLCLRMKLVSPETE
		1141	TNKENPSKALIERPS
		1191	TVDQNFGKQDATVQT
		1268	DGTEVERKVTEETEE
	90	1360	SSRGGPGKLSPRKGV
		1365	PGKLSPRKGVSQTGT
		1434	PNLSPDDKSFSRVVP
		1505	NGYFYSGKITRDVGA
		1667	SMGVLSGKRKLITSE
	95	1669	GVLSGKRKLITSEEE
		1685	SPAKRGRKSATVKPG	SPAKRGRKSATVKPG
SMC1		189	TQFNYHRKKNIAAER
		197	KNIAAERKEAKQEKE
		454	QSLEEQKKLEGELTE
	100	648	LDGTLFQKSGVISGG
		763	QSREREMKDLKEKMN
		1190	QAIVISLKEEFYTKA
BRCA1		56	LKLLNQKKGPSQCPL
		505	LTNKLKRKRRPTSGL
	105	581	LEKESAFKTKAEPIS
		748	SNNAEDPKDLMLSGE
		912	QKEENQGKNESNIKP
		935	GFPVVGQKDKPVDNA
		1459	KAVLTSQKSSEYPIS
	110	1489	DSSTSKNKEPGVERS
		1671	LVYKFARKHHITLTN
		1759	ARESQDRKIFRGLEI
BARD1		204	KASARSGKKQKKKTL	KASARSGKKQKKKTL
		292	QIESPDTKSRNEVVT
	115	371	SPPSCKRKVGGTSGR
		379	VGGTSGRKNSNMSDE
		706	GGQILSRKPKPDSDV
		708	QILSRKPKPDSDVTQ
BAP1		61	EERRSRRKVSTLVDD
	120	127	KGFSPESKGYAIGNA
		419	TNSALRYKGKGTGKP	TNSALRYKGKGTGKP
		421	SALRYKGKGTGKPGA	SALRYKGKGTGKPGA
		425	YKGKGTGKPGALSGS	YKGKGTGKPGALSGS
USP3		502	EETVVKAKAYILFYV
USP7	125	209	GVAWDSKKHTGYVGL
		312	DNVENKMKGTCVEGT
		755	DYDVSLDKALDELMD
		884	YYQQLKMKITDFENR
		1096	SRYTYLEKAIKIHN
USP21	130	65	LPDERLKKLELGRGR
		496	LGDFASDKAGSPVYQ
NBA1		126	NALNVSQKMIEMFVR
BRCA2		241	SNHDESLKKNDRFIA
		426	CDQNISEKDLLDTEN
	135	502	ASSFQGIKKSIFRIR
		531	MTDPNFKKETEASES
		725	ENDPKSKKVSDIKEE
		907	NLALGNTKELHETDL
		1474	HSDIRKNKMDILSYE
	140	2271	LSNSRIGKRRGEPLI
		2302	RIIENQEKSLKASKS	RIIENQEKSLKASKS
		2594	LIPSNDGKAGKEEFY
		3019	ATSKSKSKSERANIQ	ATSKSKSKSERANIQ
		3254	QMTSKSCKGEKEIDD
FANCA	145	1413	LIPRCPKKSFSHVAE
FANCB		415	LRQHLLLKEKIISKS	LRQHLLLKEKIISKS
		639	YLLTFPKKKPIEHME
FANCC		230	VNEAILLKKISLPMS
		260	AMLHLFEKLISSERN
FANCD2	150	30	TRKQPLSKKTKKSHI	TRKQPLSKKTKKSHI
		50	ENDSIFVKLLKISGI
		190	LDRVVDGKDLTTKIM
		326	SQVKLKSKGRASSSG	SQVKLKSKGRASSSG
		571	SSTVFKYKLIGIIGA
	155	1216	PELINSPKDASSSTF
		1424	SSQASKSKATEVSLQ
FANCF		179	ERLQEVGKAEAERPA
FANCG		179	ERLQEVGKAEAERPA
FANCJ		70	WQQSLSGKPADEGVS
	160	345	EELVSLGKKLKACPY
		979	VFLEEAGKAEKIVIS
FANCM		117	CLPTGLGKTFIAAVV
		451	VYSHPKLKKLEEVVI
		452	YSHPKLKKLEEVVIE
	165	659	PSRNLQRKSSIFSYR
		676	MRQSSLKKDWFLSEE
		1202	TRDANSFKSRDQRGV
		1426	DDEIFRRKVKRAKGN	DDEIFRRKVKRAKGN
		1496	GNARRGIKVPKRQSH
	170	1510	HLKHVARKFLDDEAE
		1639	DDCFANSKKYKTRRA	DDCFANSKKYKTRRA
		1662	QNCAHSKKKLSRIIL	QNCAHSKKKLSRIIL
		1739	KQTSLNLKDTISEVS
RAD51		39	GINANDVKKLEEAGF
	175	64	KKELINIKGISEAKA	KKELINIKGISEAKA
		111	TGSKELDKLLQGGIE
RAD51C		48	VKPSELSKEVGISKA	VKPSELSKEVGISKA
		119	GGGVPLMKTTEICGA
		194	HKGEEHRKALEDFTL
	180	320	LIFHWDRKQRLATLY
RAD54		14	PSQLAKRKPEGRSCD
		36	LVTPRKRKSSSETQI
		515	TRSRSSDKVVLVSNY
RAD54B		14	PSQLAKRKPEGRSCD
	185	36	LVTPRKRKSSSETQI
		515	TRSRSSDKVVLVSNY
MRE11		384	SVLRFSQKFVDRVAN
		464	AVQEFVDKEEKDAIE
		638	PSRNVTTKNYSEVIE
RAD50	190	132	EKVSLSSKCAEIDRE
		256	DPLKNRLKEIEHNLS
		943	SNKIAQDKLNDIKEK	SNKIAQDKLNDIKEK
NBS1		105	TFGVFGSKFRIEYEP
		208	DEPSIGSKNVDLSGR
	195	382	WDLSERPKEIKVSKM	WDLSERPKEIKVSKM
		465	YFQPSTKKRERDEEN
		538	IVKNSASKSHAAEKL	IVKNSASKSHAAEKL
		622	SQENEIGKKRELKED
MDC1		891	ERDRESLKVEIETSE
	200	1835	QRGEVSQKTVIIKEE
		1840	SQKTVIIKEEEEDTA
		1852	DTAEKPGKEEDVVTP
		1865	TPKPGKRKRDQAEEE
		1885	SRSLRRTKLNQESTA
	205	1894	NQESTAPKVLFTGVV
RNF8		192	QPVKSQGKGEVASTP
		206	PSDNLDPKLTALEPS
RNF168		163	EEKRQAEKRRRAMEE
		181	SDEELARKLSIDINN
	210	203	ASPLNSRKSDPVTPK	ASPLNSRKSDPVTPK
		262	DIDSSDRKSPTGQDT
		492	KVLNGQRKNPKDGNF
RAP80		31	TTSSVSVKRKRRLED
		112	EEEELLRKAIAESLN
	215	265	LPTLADAKGLQDTGG
		485	ADKEVGNKEDAEKEV
		490	GNKEDAEKEVAISTF
		539	TVLTRRQKEAKTKSD
Abraxas		251	VKDVNRLKREIEKRR
H2AX	220	75	GNAARDNKKTRIIPR
		76	NAARDNKKTRIIPRH
		128	TSATVGPKAPSGGKK	TSATVGPKAPSGGKK
CHK1		43	AVKIVDMKRAVDCPE
		53	VDCPENIKKEICINK	VDCPENIKKEICINK
	225	54	DCPENIKKEICINKM
		461	HFLKIKGKLIDIVSS
RAD18		115	SSKNLAVKVYTPVAS
		156	LIKENKSKFSPQKEA	LIKENKSKFSPQKEA
		170	ASPAAKTKETRSVEE
	230	258	LSDRDLKKKLKEHGL	LSDRDLKKKLKEHGL
		383	KEDESTEKLSSVCMG
RAD6B		54	PFEDGTFKLVIEFSE
RAD17		14	RPKVSSTKVTDWVDP
		65	SSRFPARKRGNLSSL
	235	220	GDDLRTDKKIILVED
		221	DDLRTDKKIILVEDL
		373	LSKSKRRKKPDRVFE
TOPBP1		164	LVAANLKKPILLPSW
		698	ASTHLILKERGGSKY	ASTHLILKERGGSKY
	240	729	LETARTGKRADESHF
		959	NDTNREYKSVKERGV
		962	NREYKSVKERGVHIV
		1073	EMRENFQKQLQEIMS
		1508	TGLSQKRKAPTEKNK	TGLSQKRKAPTEKNK
Claspin	245	60	SKKLKNRKVLQDSDS
		158	SKKHIHDKEGTAGKA	SKKHIHDKEGTAGKA
		170	GKAKVKSKRRLEKEE
		690	SSEEIETKDEKEMDK
		828	SASKSSGKLSEPSLP
	250	925	KFTSQAEKHLPRKSD
		989	SGSFPTDKEEEDEEE
		1052	KRQMRLRKYLEDEAE
		1191	RDMAQQGKITAEEEE
TIPIN		93	DKAKFKGKGHEAEDL
TIMELESS	255	288	SYIVQGLKSIGERDL
		313	NYSSDLGKQPKKVPK
		1114	LQPELQPKVPGEQGS	LQPELQPKVPGEQGS
		1166	EPLKAAPKKRQLLDS
TIP60		72	LKKIQFPKKEAKTPT	LKKIQFPKKEAKTPT
	260	104	ASAQASGKTLPIPVQ
		383	YQRRGYGKLLIEFSY
BLM		409	QQRNIRRKLLTEVDF
		451	CPTGNSMKELNFSHL
		695	LMPTGGGKSLCYQLP
	265	1122	VDIFLGSKSAKIQSG
		1284	EVISVLQKYSEWTSP
		1356	KTASSGSKAKGGSAT	KTASSGSKAKGGSAT
		1358	ASSGSKAKGGSATCR	ASSGSKAKGGSATCR
		1372	RKISSKTKSSSIIGS
WRN	270	168	LTDVANKKLKCTETW
		286	RRVSILLKDISENLY
		1080	KFLLPSSKTVSSGTK	KFLLPSSKTVSSGTK
		1103	VELSTEKKSNLEKLY
		1108	EKKSNLEKLYSYKPC
	275	1126	SSGSNISKKSIMVQS	SSGSNISKKSIMVQS
		1386	EEICSSSKRSKEEVG
		1419	AKGSDTSKKLMDKTK	AKGSDTSKKLMDKTK
RPA1		443	GGSNTNWKTLYEVKS
ABL1		879	ESRVRRHKHSSESPG
	280	933	AVLGAKTKATSLVDA
		965	PVLPATPKPQSAKPS
		1122	SKLLSSVKEISDIVQ
MLH1		57	IVKEGGLKLIQIQDN
		195	AGISFSVKKQGETVA
	285	616	EYIVEFLKKKAEMLA	EYIVEFLKKKAEMLA
MLH3		128	VKLFQSGKALKACEA
		222	YGLGKSQKLREISFK	YGLGKSQKLREISFK
		231	REISFKYKEFELSGY
		274	LIDFLLRKESIICKP
	290	414	QSKAVKRKTTAENVN
		555	QNQPKRFKDATEVGC
		876	SSESLASKLSRLKGS	SSESLASKLSRLKGS
		1080	DIQAACTKDLTTVAV
MSH2		838	AELANFPKHVIECAK	AELANFPKHVIECAK
MSH3	295	107	KVKKVQQKEGGSDLG
		497	SGIVNLEKPVICSLA
		704	GDKTELFKDLSDFPL
		775	WVKVGSTKAVSRFHS
MSH5		598	TGPNSSGKSIYLKQV
	300	772	DKLVARGKEVSDLIR
MSH6		123	DGTFIREKGKSVRVH
		313	GNGSLKRKSSRKETP
		317	LKRKSSRKETPSATK
		417	MRKWWQIKSQNFDLV	MRKWWQIKSQNFDLV
	305	543	SKYLLSLKEKEEDSS
PMS1		617	KTLSEEEKLKYEEKA
		636	ERYNSQMKRAIEQES
		819	RLTANGFKIKLIPGV
PMS2		57	GATNIDLKLKDYGVD
	310	224	TGGSPSIKENIGSVF
		450	RRSPLGQKRGMLSSS
		581	PNTKRFKKEEILSSS
EXO1		86	GCTLPSKKEVERSRR
		180	DLLAFGCKKVILKMD
	315	413	KGLNLPRKSSIVKRP
		691	LQSSNASKLSQCSSK	LQSSNASKLSQCSSK
LIG1		59	PVKRPGRKAARVLGS
		130	TARKQLPKRTIQEVL
		151	EDREAKRKKEEEEEE
	320	152	DREAKRKKEEEEEET
		240	TPRKPAVKKEVKEEE
		253	EEPGAPGKEGAAEGP
		422	TGSASTAKKIDIIKG	TGSASTAKKIDIIKG
		423	GSASTAKKIDIIKGL	GSASTAKKIDIIKGL
	325	866	RGLVDSDKGISLRFP
LIG3		19	TLRALSRKELCLFRK	TLRALSRKELCLFRK
		282	DNPSYNTKTQIIQDF
		324	TVYNLNDKQIVKLFS
		868	SGSAVSRKAPSKPSA
	330	911	VGEKLATKSSPVKVG	VGEKLATKSSPVKVG
		916	ATKSSPVKVGEKRKA	ATKSSPVKVGEKRKA
LIG4		609	LRGKASGKLASKHLY
		613	ASGKLASKHLYIGGD
		710	GSENIRVKNIILSNK	GSENIRVKNIILSNK
POLH	335	131	AVQERLQKLQGQPIS
		261	KIRSLGGKLGASVIE
		637	EDQVPCEKCGSLVPV
POLI		446	GKHSFKMKDTHMEDF
		530	SREKFQGKGSVSCPL
	340	567	RDHLSSSKQVSSVSP
POLZ cat		771	ADESGLNKLKIRYEE
		831	GNKPSRLKLNKRKLA	GNKPSRLKLNKRKLA
		963	DGTLKSRKRRKMSKK	DGTLKSRKRRKMSKK
		1049	PKKSHRRKSKHKSAK	PKKSHRRKSKHKSAK
	345	1053	HRRKSKHKSAKKKTG	HRRKSKHKSAKKKTG
		1078	KRTLSFRKKRSHAIL
		1492	NFKPERVKPRSLSEA
		1866	TSSPSQSKNGSFTPR
		2026	SKKLPKTKPTGVVKS	SKKLPKTKPTGVVKS
	350	2235	TQKLSNKKGSNTDTL	TQKLSNKKGSNTDTL
		2819	NPKPVKLKFEKVYLP
		2875	KILERSLKLLFETRD
REV1		101	NLPNAKIKELKGEKV
		324	VQGPSSTKSTSSVST	VQGPSSTKSTSSVST
	355	478	QNKILKGKAADIPDS
		1071	LKAAVKEKKRNKKKK
		1077	EKKRNKKKKTIGSPK
XRCC1		37	YRKWRAAKAGEKTIS	YRKWRAAKAGEKTIS
		255	LDLNQEEKKTPSKPP	LDLNQEEKKTPSKPP
	360	298	AQGAVTGKPRGEGTE
XRCC3		17	PRIIAAIKKAKLKSV	PRIIAAIKKAKLKSV
APEX1		79	LRAWIKKKGLDWVKE	LRAWIKKKGLDWVKE
MPG		80	SIYFSSPKGHLTRLG
MBD4		215	TSTHLLLKEDEGVDD
	365	227	VDDVNFRKVRKPKGK	VDDVNFRKVRKPKGK
		234	KVRKPKGKVTILKGI	KVRKPKGKVTILKGI
		239	KGKVTILKGIPIKKT	KGKVTILKGIPIKKT
		270	KRESVCNKADAESEP
MUTYH		17	RLWAIMRKPRAAVGS
	370	189	RLQEGARKVVEELGG
		506	PGTCMGSKRSQVSSP
NTHL1		50	EAAAEARKSHSPVKR	EAAAEARKSHSPVKR
		253	ANRLRWTKKATKSPE	ANRLRWTKKATKSPE
		254	NRLRWTKKATKSPEE
UNG	375	305	ELLQKSGKKPIDWKE
UNG2		49	YDIFNALKHTAYKDV
NEIL1		242	EVVQLGGKGYGSESG
		294	PLAPKGRKSRKKKSK	PLAPKGRKSRKKKSK
		299	GRKSRKKKSKATQLS	GRKSRKKKSKATQLS
	380	301	KSRKKKSKATQLSPE	KSRKKKSKATQLSPE
		361	VPKKGRRKGRQAASG	VPKKGRRKGRQAASG
NEIL2		31	KTGGSSKKLQPASLQ	KTGGSSKKLQPASLQ
		151	NDFSRAKKANKRGDW
PARP1		7	MAESSDKLYRVEYA
	385	22	KSGRASCKKCSESIP
		108	GIGSKAEKTLGDFAA
		197	EDKEALKKQLPGVKS	EDKEALKKQLPGVKS
		418	MIEKLGGKLTGTANK	MIEKLGGKLTGTANK
		433	ASLCISTKKEVEKMN
	390	506	SGAALSKKSKGQVKE	SGAALSKKSKGQVKE
PARP2		77	PGRSWASKRVSESVK	PGRSWASKRVSESVK
		84	KRVSESVKALLLKGK	KRVSESVKALLLKGK
		178	KAKEIFQKKFLDKTK	KAKEIFQKKFLDKTK
		269	TKKAPLGKLTVAQIK	TKKAPLGKLTVAQIK
	395	325	PPLIRTQKELSEKIQ
PARP3		123	TRLEDAKKDFEKKFR	TRLEDAKKDFEKKFR
		220	VKKMPLGKLSKQQIA	VKKMPLGKLSKQQIA
DMC1		110	TGSQEFDKLLGGGIE
		155	AGGYPGGKIIFIDTE
APC	400	150	LLLADLDKEEKEKDW
		534	RALVAQLKSESEDLQ
		561	RADVNSKKTLREVGS
		788	PKASHRSKQRHKQSL
		848	LDSSRSEKDRSLERE	LDSSRSEKDRSLERE
	405	889	TTAAQIAKVMEEVSA
		1207	SSSGQSSKTEHMSSS
		1350	SSESARHKAVEFSSG
		1359	VEFSSGAKSPSKSGA	VEFSSGAKSPSKSGA
		2057	KKKPSRLKGDNEKHS	KKKPSRLKGDNEKHS
	410	2139	SDSILSLKSGISLGS
		2189	ESESKGIKGGKKVYK	ESESKGIKGGKKVYK
		2297	SQIGGSSKAPSRSGS
		2357	SPSTASTKSSGSGKM	SPSTASTKSSGSGKM
		2363	TKSSGSGKMSYTSPG
	415	2380	MSQQNLTKQTGLSKN	MSQQNLTKQTGLSKN
		2399	PRSESASKGLNQMNN
		2423	LSRMSSTKSSGSESD
		2585	SESSEKAKSEDEKHV
		2599	VNSISGTKQSKENQV
	420	2602	ISGTKQSKENQVSAK	ISGTKQSKENQVSAK
		2609	KENQVSAKGTWRKIK	KENQVSAKGTWRKIK
		2734	QVDAPDQKGTEIKPG
		2769	FSSSSSSKHSSPSGT
		2792	NYNPSPRKSSADSTS
	425	2832	SSGTQSPKRHSGSYL
PLK1		82	TKEVFAGKIVPKSLL
p53		101	SSSVPSQKTYQGSYG
		319	TSSSPQPKKKPLDGE
		357	LKDAQAGKEPGGSRA
	430	372	HSSHLKSKKGQSTSR	HSSHLKSKKGQSTSR
		373	SSHLKSKKGQSTSRH	SSHLKSKKGQSTSRH
p73		149	WTYSPLLKKLYCQIA
		321	ALNESSAKNGAASKR	ALNESSAKNGAASKR
p21		141	PGDSQGRKRRQTSMT
ING2	435	184	PPKEKKSKSAKKKKR	PPKEKKSKSAKKKKR
		187	EKKSKSAKKKKRSKA	EKKSKSAKKKKRSKA
		195	KKKRSKAKQEREASP	KKKRSKAKQEREASP
Cdc25a		300	SMSGASPKESTNPEK
		323	LSLASSPKGTIENIL
Cdc25b	440	177	QAPDGRRKSEAGSGA
		192	ASSSGEDKENDGFVF
		280	DILESDLKDDDAVPP
Cdc25c		251	KYFSGQGKLRKGLCL
pRB		8	MPPKTPRKTAATAAA
	445	153	NAMSRLLKKYDVLFA
		412	NNCTVNPKESILKRV
		462	RVMESMLKSEEERLS
		475	LSIQNFSKLLNDNIF
		720	KVKNIDLKFKIIVTA
p107	450	764	SLIGASPKQTNLTKA
		885	VYRSVLLKSIPREVV	VYRSVLLKSIPREVV
p130		314	EKKLLKGKEENLTGF
		512	SVIEQEQKRLGDMDL
		832	SSSNRPRKTSSLSLF
MCM2	455	722	LPQEVLKKYIIYAKE
		752	KMYSDLRKESMATGS
MCM3		109	LEGSFGSKHVSPRTL
		152	VHYCPATKKTIERRY
		177	SSSVYPTKDEENNPL
	460	247	TYRCLPGKKGGYTSG	TYRCLPGKKGGYTSG
		248	YRCLPGKKGGYTSGT	YRCLPGKKGGYTSGT
		660	YFKKVLEKEKKRKKR	YFKKVLEKEKKRKKR
MCM4		149	SEQSLGQKLVIWGTD
		439	LDEEAEQKLFSEKRV
	465	536	RGQYTSGKGSSAVGL
MCM5		677	EMLSRIEKQLKRRFA
MCM6		313	TNPRFGGKELRDEEQ
		517	YDRSKSLKQNINLSA
		588	QFKPKISKESEDFIV
	470	654	EAFRLLNKSIIRVET
MCM7		149	SEQSLGQKLVIWGTD
		439	LDEEAEQKLFSEKRV
		536	RGQYTSGKGSSAVGL
MCM8		126	GSILVDFKELTEGGE
	475	434	ALFGGSQKYADDKNR
		616	VIAIRAGKQRTISSA
		644	VLEVVSEKPLSERLK	VLEVVSEKPLSERLK
	478		ZZZZZZZZZZZZZZZZZZZ	ZZZZZZZZZZZZZZZZZZZ
H3 control		4	ARTKQTARKSTGGKAPRKQL	ARTKQTARKSTGGKAPRKQL
H4 control	480	20	LGKGGAKRHRKVLRDNIQGIT	LGKGGAKRHRKVLRDNIQGIT
